# Supplementary material for: Posterior Lissencephaly Associated with Subcortical Band Heterotopia Due to a Variation in the CEP85L Gene: A Case Report and Refining of the Phenotypic Spectrum
Source: Genes (Basel). 2021 Aug 5;12(8):1208. doi: 10.3390/genes12081208 (PMC8391275; doi:10.3390/genes12081208)
Supplement: Supplementary file 1 [file genes-12-01208-s001.zip]

Archive with 2 entries (2 files):
- GENES_Contro_CEP85L_Figure S1 Tables S1 S2 S4.pdf
- GENES_Contro_CEP85L_Table S3.xlsx
