# Supplementary material for: Posterior Lissencephaly Associated with Subcortical Band Heterotopia Due to a Variation in the CEP85L Gene: A Case Report and Refining of the Phenotypic Spectrum
Source: Genes (Basel). 2021 Aug 5;12(8):1208. doi: 10.3390/genes12081208 (PMC8391275; doi:10.3390/genes12081208)
Supplement: Supplementary file 1 [file genes-12-01208-s001.zip › GENES_Contro_CEP85L_Table S3.xlsx]

## Sheet: Foglio1
GENERAL INFORMATIONS	PATIENT	1	2	3	4	5	6*	7*	8*	9	10	11**	12**	13***	14***	15	18	19	20	21	22	23
	AGE	3 years	20 years	nr	52 years	3 years	52 years	35 years	47 years	22 years	25 years	30 years	5 years	21	19 years	3 years 11 months	5 years 1 months	2 years 3 months	8 years	8 years 9 months	8 years 11 months	21 years
	SEX	M	M	M	M	M	F	M	M	F	F	M	F	F	F	M	F	M	F	M	F	M
GENETICS	VARIANT	c.232+1 delG	p.(Met1?)	p.(Met1?)	p.(Ser58Cys)	p.(Asp65Asn)	p.(Ile68Thr)	p.(Ile68Thr)	p.(Ile68Thr)	p.(Glu69Arg)	c.232+1 G>T	c.232+3 G>T	c.232+3 G>T	c.232+5 G>A	c.232+5 G>A	p.(Ser61Phe)	p.(Ser58Asn)	p.(Gly67Cys)	c.232+5G>T	c.232+5G>T	p.(Trp2*)	p.(Asp65Ala)
	INHERITENCE	De novo	De novo	De novo	De novo	De novo	Unknown	Mother	Mother	Unknown	Unknown	Unknown	Father	De novo (parental mosaicism suspected)	De novo (parental mosaicism suspected)	De novo	De novo	De novo	De novo	De novo	De novo	De novo
CLINICAL FEATURES	NEURODEVELOPMENT	Slight delay (head control at 4 months, sitting position at 7 months, walking with support from 2 years and independently from 2 and half years). First words from age of 2 (bilingualism)	Delayed speech milestones. Moderate ID. Educational assistance required	Mild ID	Normal IQ with subsequent regression after the onset of epilepsy by age 4 years. Moderate intellectual disability, he cannot read but he regognizes some words	Motor feeding difficulties after birth, delayed gross motor milestones, global developmental impairment. Unable to stand or walk without support	Apparently normal	Normal early development, later he attended special education classes	Normal early development, later he attended special education classes, unable to read or write as an adult.	Mild delays in first years of life. Moderate ID, she walks and runs slowly, poor fine motor skills	Moderate global developmental delay, speech since age 4.	Borderline cognitive function (IQ 82)	Early development was normal. Borderline cognitive function (IQ 84) with slight languange delay	Normal gross motor, but awkward movements, delayed fine motor and languange (first words from 3.5 year). Mild ID (IQ 69)	Mild intellectual disability (IQ 58), speech delay.	Global developmental delay	Global developmental delay	Global developmental delay, Echolalia	Global developmental delay, intellectual disability	Global developmental delay, ADHD, ASD, anxiety	Global developmental delay, ADHD, ASD, anxiety, intellectual disability	Intellectual disability
	BRAIN MRI	Lissencephaly, prevalent temporo-occipital-parietal with a concomitant double-cortex appearance (Dobyns grade 1-2), partial hippocampal malrotation	Pachygyria, posterior predominant	Pachygyria, white matter neuronal heterotopia	SBH, posterior predominant	Agyria posteriorly, with abrupt transition to pachygyria anteriorly	SBH, thin posterior	SBH, posterior predominant	SBH, posterior predominant	SBH, posterior predominant	Posterior agyria	SBH, posterior predominant (parietal and occipital lobes)	SBH, posterior predominant (parietal and occipital)	SBH, posterior predominant	SBH, posterior predominant	Bilateral posterior predominant pachygyria; dysmorphic corpus callosum	Bilateral posterior predominant pachygyria, dysmorphic corpus callosum	Bilateral posterior predominant pachygyria; dysmorphic corpus callosum, Chiari I	Bilateral posterior predominant pachygyria, dysmorphic corpus callosum	Bilateral posterior predominant pachygyria, dysmorphic corpus callosum	Bilateral posterior predominant pachygyria, dysmorphic corpus callosum	Bilateral posterior predominant pachygyria; dysmorphic corpus callosum, Chiari I
	EPILEPSY (EEG; CLINICAL FEATURES)	Abnormal background activity with posterior medium-voltage slow waves and rare centro-temporal sharp waves. Continuous alpha-like patterns predominant in fronto-centro-temporal area appear during NREM sleep	Bilateral occipital epileptiform discharges. Onset at 8 years not controlled by multiple anti-epileptic drugs nor vagal nerve stimulator	nr	Slow spike and wave discharges, frequent burstsm of generalized paroxysmal fast activity. Atonic; atypical absence, tionic, intractable.	Abnormal background dominated by beta frequencies with amplitude increasing posteriorily, and slow waves over posterior regions independently bilaterally. Onset at 15 month with head drop and eye deviation to either side or upward. Well controlled by Valproate	GTCS and focal impaired awarness seizures since 12 years of age, intractable	Single diffuse spike-wave complexes and slow background. Multiple anti-epileptic drugs resistant seizures from age 14 years	Sharp waves over parietal region. GTCS with focal onset and aura (hand tingling) at 12 years. Multiple anti-epileptic drug resistant	Daily atonic seizures and abscence onset at 4 years of age, intractable to medication	Multifocal and generalized sharp and slow waves, Generalized paroxysmal fast activity, ictal sharp waves with decremental response.Seizures started at 5 months. Tonic, myoclonic and atonic seizures that become intractable from age 6	Slow background with symmetrical bilateral parietoccipital slowing and occasional spikes. Focal impaired awareness seizures at 12 years, with unconsciousness and abnormal gait, uncoordinated and slow movement. Controlled by medication	Slow background with symmetrical bilateral parietoccipital slowing and occasional spikes. Impaired awareness and generalized seizures, controlled by Valproato.	Focal impaired awareness, absence, GTCS. Intractable	Multi-focal bilateral spikers. Absence and focal seizures since age 6, intractable	Epileptic spasms	Epileptic spasms	Epileptic spasms	Focal seizures	Focal seizures	Focal and generalized tonic-clonic seizures	Focal seizures
	OTHERS	Hypotonia at birth	Hypodontia	Cortical visual impairment	Mild cerebellar impairment. Slight dystonic posturing of neck and left hand.	Hypotonia, brisk reflexes in lower limbs, drooling, left torcicollis.	Psychiatric disorder in adulthood (depression, auditory hallucinations; suicide attempts)	Psychiatric disorder (bipolar disorder), suicide attempts,aggressive behavior	Aggressive behavior, substance abuse	Cortical visual impairment	-	Visual agnosia and somatognosia with spared praxix skills	Microcephaly (-2DS)	Autism, myopia	-	Hypertonia	Hypertonia	Esotropia, amblyopia, hypermetropia	Hypotonia, dysmetria, esotropia, hypermetropia	Hypotonia, ocular convergence insufficiency	Self injurious behavior, spasticity, hypertonia, exotropia	Broad gait, exotropia
	AUTHOR	OUR CASE	Tsai et al, Neuron 2020													Kodani et al, Neuron 2020 [9]
	Table S1: : Variants in the gene CEP85L and clinical data from patients reported in the literature. Nr=not reported, ID= intellectual disability, SBH= Subcortical band heterotopia, GTCS=generalized tonic-clonic seizures, ADHD=attention deficit hyperactivity disorder, ASD=autism spectrum disorder. *=patient 6, 7, 8 belongs to the same family, reported as patient V-a,V-b and V-c in Tsai et al, 2020…
